# Supplementary material for: A Chemometric-Assisted Colorimetric-Based Inexpensive Paper Biosensor for Glucose Detection
Source: Biosensors (Basel). 2022 Nov 11;12(11):1008. doi: 10.3390/bios12111008 (PMC9688802; doi:10.3390/bios12111008)
Supplement: Supplementary file 1 [file biosensors-12-01008-s001.zip]

Archive with 1 entries (1 files):
- biosensors-1910830-supplementary.pdf
